# Supplementary material for: Flow Virometry in Wastewater Monitoring: Comparison of Virus-like Particles to Coliphage, Pepper Mild Mottle Virus, CrAssphage, and Tomato Brown Rugose Fruit Virus
Source: Viruses. 2025 Apr 16;17(4):575. doi: 10.3390/v17040575 (PMC12031537; doi:10.3390/v17040575)
Supplement: Supplementary file 1 [file viruses-17-00575-s001.zip]

Archive with 1 entries (1 files):
- viruses-3439971-supplementary.pdf
